# Supplementary material for: Ultra-High-Frequency-Dielectrophoresis Microfluidic Biosensor to Detect the Transformation Potential of Extracellular Vesicles Derived from Cancer Stem Cells
Source: Biosensors (Basel). 2025 Dec 19;16(1):2. doi: 10.3390/bios16010002 (PMC12838799; doi:10.3390/bios16010002)
Supplement: Supplementary file 1 [file biosensors-16-00002-s001.zip]

Archive with 1 entries (1 files):
- biosensors-3937122-supplementary.pdf
